# Supplementary material for: Review of Prognostic Expression Markers for Clear Cell Renal Cell Carcinoma
Source: Front Oncol. 2021 Apr 28;11:643065. doi: 10.3389/fonc.2021.643065 (PMC8113694; doi:10.3389/fonc.2021.643065)
Supplement: Supplementary Table 1 — Studies included in the literature review, identified by their PubMed ID. The second column indicates the technologies and the third column the prognostic markers. [file Table_1.XLSX]

## Sheet: Table S1
UID	Technology	Marker
12670587	IHC	KI67
12736050	IHC	TGFBR2
12778072	IHC	PSMD9
12853790	IHC	IGF1R
12893366	IHC	IL5RA/MUC1
12937142	IHC	VHL
14612901	IHC	CD4
14612902	IHC	CAV1
14710230	IHC	BCL2
15072872	IHC	TP53
15102668	IHC	EPCAM
15142169	IHC	VEGFA
15197799	IHC	IGF1R
15285879	IHC	RXRA
15330191	IHC	CTNNB1
15492997	IHC	KI67/SPM8-2
15569934	IHC	CD274
15685621	IHC	MMP2/CDH1
15709180	IHC	HIF1A
15711252	IHC	TP53
15744816	IHC	TP53
15893810	IHC	VHL
16006865	IHC	SERPINE1
16158924	IHC	EGFR
16208700	IHC	CD274
16585157	IHC	CD274
16736510	IHC	BIRC5
16914575	IHC	MET
16949731	IHC	CDKN2A
17094408	IHC	KI67
17188329	IHC	TGFBR2
17270609	IHC	BIRC5
17310312	IHC	CDKN1B
17363528	IHC	BIRC5/CD274
17404089	IHC	CD4/CD25/FOXP3
17440983	IHC	AKT1/PTEN/TAS2R63P
17482919	IHC	TP53/BCL2
17594714	IHC	KI67
17608827	IHC	CA9
17707062	IHC	RXRA
18026989	IHC	CD44
18043042	IHC	VHL
18087214	IHC	DAG1
18260086	IHC	IGF2BP3
18283322	IHC	CAV1/AKT1
18384848	IHC	CD24
18464292	IHC	CA9
18538369	IHC	BIRC5
18639282	IHC	FAS
18679818	IHC	CDKN1B
18695901	IHC	CA9/VEGFA
18809970	IHC	HPSE
18922157	IHC	CDKN1B
19021626	IHC	FOXP3
19034775	IHC	BIRC5
19240241	IHC	KI67/TP53/FLT1/VEGFD
19296514	IHC	KI67/BIRC5/CD274
19388989	IHC	KI67
19548138	IHC	BSG/VEGFA
20578990	IHC	CXCR4/CXCR7
20626751	IHC	CDKN1B/DAG1
20920340	IHC	EZH2
21062756	IHC	JAG1
21127401	IHC	CXCR4
21129210	IHC	SERPINE1
21196076	IHC	FAS
21756282	IHC	TP53/MDM2
21881486	IHC	HIF1A/RPS6
22152020	IHC	CAV1
22203471	IHC	PDCD4
22471472	IHC	CXCR4
22777959	IHC	EPAS1
23006512	IHC	FOXM1
23022995	IHC	MET
23039915	IHC	CXCR4/CXCR7/CXCL12
23180689	IHC	EPCAM
23263830	IHC	FOXM1
23327192	IHC	KI67/CDKN1A/NS
23416164	IHC	ARID1A
23543668	IHC	VASH1
23609324	IHC	CXCR4
23633487	IHC	BMP6/IL10/CD68
23658743	IHC	ZEB2
23749927	IHC	BSP
23792148	IHC	CCND1/CyclinE/CDKN2A/CDKN1A/PSMD9/TP53/CDKN1C/Ki67
23937277	IHC	KI67
23999030	IHC	NDRG1
24018803	IHC	DBC1/AR
24195506	IHC	TIM3
24215118	IHC	EPCAM
24239474	IHC	EIF4EBP1
24291548	IHC	CTNNB1
24312307	IHC	EZH2
24382589	IHC	BAP1
24388441	IHC	TOPO2A
24594997	IHC	CD105
24612432	IHC	EZH2/CDH1
24714746	IHC	CXCR4
24746216	IHC	KI67
24965414	IHC	TP53/KI67
25028191	IHC	VIM/BIRC5
25123505	IHC	TNFA/CD44
25155155	IHC	miR-125b
25186283	IHC	TAS2R63P/EIF4EBP1
25218485	IHC	SNAI1
25391266	IHC	GALNT10
25420690	IHC	IL11
25456395	IHC	MCT1
25519168	IHC	PLAU/PLAUR/SERPINE1
25556450	IHC	ST6GAL1
25559729	IHC	NOTCH1
25628030	IHC	ARID1A
25630622	IHC	MGAT5
25667475	IHC	CD31
25688160	IHC	PD1/LAG3/PDL1/PDL2
25711487	IHC	PAK1
25823535	IHC	CA9
25824786	IHC	MEKK3/pERK
25877750	IHC	YB1/EZH2
25886010	IHC	CSF1
25919292	IHC	IGF2BP3
26003625	IHC	PBRM1
26037892	IHC	ENO1
26163638	IHC	TP53
26188847	IHC	CXCR2
26215891	IHC	PDGFRB
26384346	IHC	SLC16A4
26464193	IHC	PDL1/PDL2
26506236	IHC	RPS6/P-RPS6
26559293	IHC	SETD2
26722456	IHC	PPARG/PTEN
26749463	IHC	CCL2
26910919	IHC	CXCL9/CXCL10/CXCL11
27085487	IHC	BAP1
27207480	IHC	CA9/VIM
27311769	IHC	CA9/HIF1A/NES/CD163/CD68
27381421	IHC	C5AR1
27409666	IHC	CCL2/CCR2
27436827	IHC	CD105/CD31
27501523	IHC	CTNNB1
27612417	IHC	JAG1/NOTCH1/HES1
27738793	IHC	CD24
27806328	IHC	NUCB2
27821813	IHC	C5AR1/C5
27931046	IHC	PDGFRB/alpha-SMA
28052770	IHC	CUBN
28213366	IHC	CD8/PD1/TIM3/LAG3/ICOS/
28231735	IHC	B4GALT2
28287633	IHC	VASH1
28445125	IHC	PBRM1/ARID1A/SETD2/SMARCA4/SMARCA2
28654655	IHC	pS6/KI67
28684115	IHC	CAV1
28687956	IHC	CD163
28809959	IHC	NEP/CD10
28993942	IHC	CB2
29553498	IHC	PD1/TIM3/CD8
29657088	IHC	MCT1/MCT4
29660846	IHC	PDL2
29850494	IHC	YAP1/LATS1
27872087	IHC/cytometry	TIM3/PD1/CD8
25633718	microarray	miR-204/miR-27b/miR-23b/miR-24-1/miR-10b/miR-769/miR-181a-2/miR-139/miR-584/miR-365-2/miR-18a/miR-9-2/miR-9-1/miR-130b/miR-625/miR-625/miR-149/miR-183/miR-223/miR-335/miR-21/miR-146b
27489375	microarray	BIRC5
27779660	microarray	miR-19a
28069330	microarray	TOP2A/HELLS/ATAD2/TET3
29417701	microarray	PMM2
25908108	microarray/IHC	GSN
27779101	microarray/IHC	PTEN/PIK3C2A/ITPA/BCL3
27993630	microarray/IHC	PDZK1
29901172	microarray/IHC	DKC1
26198048	microarray/rnaseq	ITGA2B/ITGA8
28178644	microarray/rnaseq	BIRC5
28423633	microarray/rnaseq	SLINKY
28662155	microarray/rnaseq	miR-21/miR-584/miR-155
28975380	microarray/rnaseq	ENPP3/PARP14/IRX3/NDUFA4L2/THSD7A/ENPP1_x000D_/CD4/ICOS/TIM3/PD1/CD8/CD45RA
28976794	microarray/rnaseq	EZH2
29843367	microarray/rnaseq	RNASEH2A/CDK1/CD151
30113474	microarray/rnaseq	CCDC137/KL/ZIC2/FBX03/CDC7/IL20RB/CDCA3/ANAPC5/OTOF/POFUT2/ATP13A1/MC1R/BRD9/ARFGAP1/COL7A1
30383629	microarray/rnaseq	INSTS8/GTPBP2/ANK3/SLC16A12/LIMCH1/miR-374a
28063846	microarray/RTQ-PCR/IHC	NDUFS1
28223537	microarray/RTQ-PCR/IHC	CDH1
25826081	rnaseq	miR-10b/miR-21/miR-143/miR-183/miR-192
26317545	rnaseq	COL6A1
26539246	rnaseq	CKAP4/SCL40A1/OTOF/MAN2A2/ISPD
27926518	rnaseq	PDL1
30152187	rnaseq	SLC25A5-AS1/COL18A1-AS1/WT1-AS/AC016773.1/LINC00460/LINC00313/HOTTIP/FGF14-AS1/AC10502.1
28260718	rnaseq/IHC	SETD2
29749470	rnaseq/IHC	PLIN2
30066941	rnaseq/IHC	CLECL3B
24613583	rnaseq/RTQ-PCR	MAPT/STK32B/FZD1/RGS5/GIPC2/PDGFD/EPAS1/MAOB/CDH5/TCEA3/LEPROTL1/BNIP3L/EHBP1/VCAM1/PHYH/PRKAA2/SLC4A4/ESD/TLR3/NRP1/C11orf1/ST13/ARNT/C13orf1/SERPINA3/SLC4A3/MOXD1/KCNN4/ROR2/FLJ23867/UNG2/GALNT10/GALNT4
24793999	rnaseq/RTQ-PCR	miR-21/miR-10b
27845902	rnaseq/RTQ-PCR	UQCRFS1/UQCRC1
30041179	rnaseq/RTQ-PCR	MIAT
15682440	RTQ-PCR	PLIN2
16863511	RTQ-PCR	CXCL9
17390110	RTQ-PCR	CA9
18546273	RTQ-PCR	VCAM1/EDNRB/RGS5
19846140	RTQ-PCR	EZH2
23050614	RTQ-PCR	miR-155
24428907	RTQ-PCR	miR-21/miR-126
24496460	RTQ-PCR	GAL1
25796113	RTQ-PCR	AR
25974855	RTQ-PCR	miR-21/miR-210/miR-141/miR-200c/miR-429/
25979595	RTQ-PCR	APOLD1/EDNRB/NOS3/PPAP2B/EIF4EBP1/TUBB2A/LMNB1/CEACAM1/CX3CL1/CCL5/IL6/AAMP/ARF1/ATP5E/GPX1/RPLP1
26169495	RTQ-PCR	TMEM30B/EPAS1
26421587	RTQ-PCR	miR-1236/CDKN1A
26464664	RTQ-PCR	NOTCH1
28349447	RTQ-PCR	PLAC8
28504812	RTQ-PCR	YAP1
28921581	RTQ-PCR	miR-122
29346503	RTQ-PCR	TP53
29973214	RTQ-PCR	FTCD/NAPSA/PDZK1IP1/DPEP1/DEFB1/ARHGDIB/MIOX/CTGF/ANPEP/CRYAB/MGP/TMEM27/MAL/EPS8L1/SLPI
30138594	RTQ-PCR	miR-154-5p
16814207	RTQ-PCR/IHC	IGF2BP3
24053427	RTQ-PCR/IHC	PBRM1
26327467	RTQ-PCR/IHC	CIP2A
29169846	RTQ-PCR/IHC	VHL
29426696	RTQ-PCR/IHC	BAP1/PBRM1
20563741	RTQ-PCR/IHC	BIRC5
21943117	RTQ-PCR/IHC	DUSP9
22075943	RTQ-PCR/IHC	CIP2A
22133010	RTQ-PCR/IHC	HPSE
22516360	RTQ-PCR/IHC	JADE1/CTNNB1
22814579	RTQ-PCR/IHC	FAK
22994768	RTQ-PCR/IHC	RALYL
23102595	RTQ-PCR/IHC	RCHY1
23534745	RTQ-PCR/IHC	TAK1
23634203	RTQ-PCR/IHC	PNCK
23664661	RTQ-PCR/IHC	OIP5
23771851	RTQ-PCR/IHC	CARMA3
23886173	RTQ-PCR/IHC	COX1
24511119	RTQ-PCR/IHC	GAL1
24595000	RTQ-PCR/IHC	GOLPH3
25388155	RTQ-PCR/IHC	MEKK3
26758419	RTQ-PCR/IHC	C12orf59
27886176	RTQ-PCR/IHC	lncARSR
16033827	RTQ-PCR/microarray	BIRC5
21944129	RTQ-PCR/microarray	GADD45G/CARD9/CIITA/NCF2
22266464	RTQ-PCR/microarray	IKBKE
24012533	RTQ-PCR/microarray	CXCR4/VIM
27494890	RTQ-PCR/microarray	TCL6
27549611	RTQ-PCR/microarray	miR-200a/miR-200b/miR-200c/miR-429/miR-30a-5p/miR-30a-3p/miR-30e/miR-30e-3p/CDH1/SLC22A24/SLC25A29/SCD/PAPSS2/C3orf52/REM1
29433989	RTQ-PCR/microarray	ENSG00000241684
20538322	RTQ-PCR/microarray	HNF1B/MFSD4B/SYDE1
26876164	RTQ-PCR/microarray	CSNK2A1/SPP1/DEFB1
30032137	RTQ-PCR/microarray	LUCAT1
28205224	RTQ-PCR/rnaseq/microarray	MUC13
25018036	RTQ-PCR/rnaseq/microarray	CXCL5/EFNA5/EMCN/LAMB3/PLG/PRAME/RARRES1/SLC6A19
25139457	RTQ-PCR/rnaseq/microarray	GRHL2/KIAA0101
