# Supplementary material for: Review of Prognostic Expression Markers for Clear Cell Renal Cell Carcinoma
Source: Front Oncol. 2021 Apr 28;11:643065. doi: 10.3389/fonc.2021.643065 (PMC8113694; doi:10.3389/fonc.2021.643065)
Supplement: Supplementary Table 2 — List of the 87 prognostic markers validated on one or more independent studies, identified by the PubMed ID. [file Table_2.XLSX]

## Sheet: SuppTable2
Marker	UID
AKT1	17440983/18283322
ARID1A	25628030/23416164/28445125
BAP1	27085487/24382589/29426696
BCL2	14710230/17482919
BIRC5	28178644/27489375/16033827/20563741/19034775/18538369/17270609/16736510/17363528/19296514/25028191
C5AR1	27381421/27821813
CA9	25823535/18464292/17608827/17390110/27311769/18695901/27207480
CAV1	28684115/22152020/14612902/18283322
CB2	27806328/28993942
CCL2	26749463/27409666
CD10	24594997/28809959/27436827
CD105	24594997/27436827
CD163	27311769/28687956
CD24	27738793/18384848
CD274	17363528/16585157/16208700/15569934/19296514/27926518
CD31	25667475/27436827
CD4	28975380/22203471/14612901/17404089/18026989/25123505
CD44	18026989/25123505
CD68	23633487/27311769
CD8	28975380/27872087/28213366/29553498
CDH1	27549611/28223537/24612432/15685621
CDKN1A	23792148/23327192/26421587
CDKN1B	18922157/18679818/17310312/20626751
CDKN2A	23792148/16949731
CIP2A	26327467/22075943
CTNNB1	27501523/24291548/15330191/22516360
CXCL9	16863511/26910919
CXCR4	24714746/23609324/22471472/21127401/20578990/23039915/24012533
CXCR7	20578990/23039915
DAG1	20626751/18087214
DEFB1	26876164/29973214
EDNRB	25979595/18546273
EIF4EBP1	25979595/24239474/25186283
EPAS1	24613583/22777959/26169495
EPCAM	24215118/23180689/15102668
EZH2	28976794/24312307/20920340/19846140/24612432/25877750
FAS	21196076/18639282
FOXM1	23263830/23006512
FOXP3	17404089/19021626
GAL1	25556450/24511119/24496460
GALNT10	25391266/24613583
HIF1A	27311769/15709180/21881486
HPSE	22133010/18809970
ICOS	28975380/28213366
IGF1R	15197799/12853790
IGF2BP3	25919292/18260086/16814207
JAG1	21062756/27612417
KI67	28654655/24746216/19296514/23327192/15492997/19240241/23792148/23937277/19388989/17594714/17094408/12670587/24965414
LAG3	28213366/25688160
MCT1	25456395/29657088
MEKK3	25388155/25824786
MET	23022995/16914575
miR-10b	25826081/24793999/25633718
miR-155	23050614/28662155
miR-183	25826081/25633718
miR-200c	27549611/25974855
miR-21	25826081/24793999/25633718/24428907/25974855/28662155
miR-429	27549611/25974855
miR-584	25633718/28662155
MUC1	28205224/12893366
NOTCH1	27612417/26464664/25559729
OTOF	30113474/26539246
PBRM1	29426696/26003625/24053427/28445125
PD1	28975380/27872087/28213366/25688160/29553498
PDGFRB	26215891/27931046
PDL1	25688160/26464193
PDL2	25688160/26464193
PDZK1	29973214/27993630
PLIN2	29749470/15682440
PSMD9	23792148/12778072
PTEN	27779101/17440983/26722456
RGS5	24613583/18546273
RPS6	21881486/26506236
RXRA	17707062/15285879
SERPINE1	25519168/21129210/16006865
SETD2	28260718/28445125/26559293
TAS2R63P	17440983/25186283
TGFBR2	17188329/12736050
TIM3	28975380/27872087/28213366/29553498/24195506
TP53	23792148/19240241/29346503/26163638/15744816/15711252/15072872/17482919/24965414/21756282
VASH1	28287633/23543668
VCAM1	24613583/18546273
VEGFA	19548138/18695901/15142169
VHL	29169846/18043042/15893810/12937142
VIM	27207480/24012533/25028191
YAP1	28504812/29850494
