# Supplementary material for: Review of Prognostic Expression Markers for Clear Cell Renal Cell Carcinoma
Source: Front Oncol. 2021 Apr 28;11:643065. doi: 10.3389/fonc.2021.643065 (PMC8113694; doi:10.3389/fonc.2021.643065)
Supplement: Supplementary Table 3 — Summary of the 13 multi-marker models. [file Table_3.XLSX]

## Sheet: Feuil1
Db	Year	Small title	#Molecular Markers	Genes in the model	Technology	Clinical covariates	External Validation (PuMed ID)	#Citations
27549611	2015	EMT gene model	8	miR-200a/miR-200b/miR-200c/miR-30a-3p/miR-429/C3orf52/CDH1/PAPSS2	RNA-seq/RTQ-PCR	-	-	12
29973214	2018	S315-score	15	FTCD/NAPSA/PDZK1IP1/DPEP1/DEFB1/ARHGDIB/MIOX/CTGF/ANPEP/CRYAB/MGP/TMEM27/MAL/EPS8L1/SLPI	RTQ-PCR	-	-	2
18546273	2008	3-gene model	3	VCAM1/EDNRB/RGS5	RTQ-PCR	-	30383629	21
25979595	2015	16-gene assay	16	APOLD1/EDNRB/NOS3/PPAP2B/EIF4EBP1/TUBB2A/LMNB1/CEACAM1/CX3CL1/CCL5/IL6/AAMP/ARF1/ATP5E/GPX1/RPLP1	RTQ-PCR	-	29773662	69
24613583	2014	ClearCode34	34	MAPT/STK32B/FZD1/RGS5/GIPC2/PDGFD/EPAS1/MAOB/CDH5/TCEA3/LEPROTL1/BNIP3L/EHBP1/VCAM1/PHYH/PRKAA2/SLC4A4/ESD/TLR3/NRP1/C11orf1/ST13/ARNT/C13orf1/SERPINA3/SLC4A3/MOXD1/KCNN4/ROR2/FLJ23867/UNG2/GALNT10/GALNT4/FOXM1	Nanostring	Fuhrman grade/Stage	29973214/26546482/28220024	70
24428907	2014	2-mir model	2	miR-21/miR-126	RTQ-PCR	-	-	21
24793999	2014	mir ratio	2	miR-21/miR-10b	RTQ-PCR	-	-	37
26539246	2015	5-gene Signature	5	CKAP4/SCL40A1/OTOF/MAN2A2/ISPD	RNA-seq	-	30383629	10
25826081	2015	5-mir model	5	miR-10b/miR-21/miR-143/miR-183/miR-192	RNA-seq	-	-	17
30113474	2018	15-gene model	15	CCDC137/KL/ZIC2/FBXO3/CDC7/IL20RB/CDCA3/ANAPC5/OTOF/POFUT2/ATP13A1/MC1R/BRD9/ARFGAP1/COL7A1	RNA-seq	-	-	3
29843367	2018	6-gene model	3	RNASEH2A/CDK1/CD151/ITGB1/ITGB4/PLEC	RNA-seq	-	-	0
25583177	2015	ccrcc1-4 classification	35	NCRNA00262/CDH17/SLC6A13/DIO1/CDH16/CA9/PVALB/ATP6V0D2/GLYAT/ANXA9/CUBN/CP/SLC17A3/PRLR/SCGN/LOX/SLC22A8/NOSTRIN/SLC17A4/ALDOC/CYP2J2/ANGPTL4/A1CF/PFKFB2/KNG1/VEGFA/SLC5A1/CXCL13/SPOCK1/IGHA1/CD274/IGHD/CD38/PLAU/NCAM1	RTQ-PCR	-	30622105/31229459	47
20871783	2010	ccA-ccB classification	34	MAPT/STK32B/FZD1/RGS5/GIPC2/PDGFD/EPAS1/MAOB/CDH5/TCEA3/LEPROTL1/BNIP3L/EHBP1/VCAM1/PHYH/PRKAA2/SLC4A4/ESD/TLR3/NRP1/C11orf1/ST13/ARNT/C13orf1/SERPINA3/SLC4A3/MOXD1/KCNN4/ROR2/FLJ23867/UNG2/GALNT10/GALNT4/FOXM1	Nanostring	-	28220024/25175426	101
